# Supplementary material for: Fc-Mediated E2-Dimer Subunit Vaccines of Atypical Porcine Pestivirus Induce Efficient Humoral and Cellular Immune Responses in Piglets
Source: Viruses. 2021 Dec 6;13(12):2443. doi: 10.3390/v13122443 (PMC8703287; doi:10.3390/v13122443)
Supplement: Supplementary file 1 [file viruses-13-02443-s001.zip]

Archive with 1 entries (1 files):
- viruses-1437209-supplementary.pdf
